# Supplementary material for: Mechanistic Modelling of DNA Repair and Cellular Survival Following Radiation-Induced DNA Damage
Source: Sci Rep. 2016 Sep 14;6:33290. doi: 10.1038/srep33290 (PMC5022028; doi:10.1038/srep33290)
Supplement: Supplementary Dataset 1 [file srep33290-s2.zip]

Archive with 24 entries (21 files):
- Supplementary Code/
- Supplementary Code/.DS_Store
- __MACOSX/
- __MACOSX/Supplementary Code/
- __MACOSX/Supplementary Code/._.DS_Store
- Supplementary Code/CellDNAModel.py
- __MACOSX/Supplementary Code/._CellDNAModel.py
- Supplementary Code/CellModelOutputs.py
- __MACOSX/Supplementary Code/._CellModelOutputs.py
- Supplementary Code/CharacteriseCell.py
- __MACOSX/Supplementary Code/._CharacteriseCell.py
- Supplementary Code/DNAModelFit.py
- __MACOSX/Supplementary Code/._DNAModelFit.py
- Supplementary Code/Full DNA Data Sets.csv
- __MACOSX/Supplementary Code/._Full DNA Data Sets.csv
- Supplementary Code/Full Survival Data Sets.csv
- __MACOSX/Supplementary Code/._Full Survival Data Sets.csv
- Supplementary Code/README.txt
- __MACOSX/Supplementary Code/._README.txt
- Supplementary Code/SurvivalFit.py
- __MACOSX/Supplementary Code/._SurvivalFit.py
- Supplementary Code/SurvivalModel.py
- __MACOSX/Supplementary Code/._SurvivalModel.py
- __MACOSX/._Supplementary Code
