# Supplementary material for: Mechanistic Modelling of DNA Repair and Cellular Survival Following Radiation-Induced DNA Damage
Source: Sci Rep. 2016 Sep 14;6:33290. doi: 10.1038/srep33290 (PMC5022028; doi:10.1038/srep33290)
Supplement: Supplementary Dataset 1 [file srep33290-s2.zip › Supplementary Code/Full DNA Data Sets.csv]

# Endpoint listing: Mutations=0	Visible Aberrations=1	Foci=2	PFGE Unrepaired Breaks=3	PFGE Repair Fidelity = 4
#Dose	GBP/Cell	Chromosomes	Time	Cell Line (0=Normal, 1=NHEJ Defect, 2=HR Defect)	Phase (G1=0, S=1, G2=2)	Gene size (For mutation	Endpoint (Mutations=0, Aberrations=1, Foci=2, PFGE=3, PFGE with Misrepair=4))	Paper ID (For foci, to account for different scoring)	Endpoint Measurement	Uncertainty	Source
0	2.7	22	-1	0	0	0.033522	0	-1	0.00E+00	0.00E+00	Morgan et al
1	2.7	22	-1	0	0	0.033522	0	-1	1.84E-05	5.40E-06
2	2.7	22	-1	0	0	0.033522	0	-1	3.84E-05	5.50E-06
3	2.7	22	-1	0	0	0.033522	0	-1	7.99E-05	1.75E-05
4	2.7	22	-1	0	0	0.033522	0	-1	1.20E-04	1.78E-05
0	2.7	22	-1	0	0	0.033522	0	-1	0	0	Belli et al
1.4	2.7	22	-1	0	0	0.033522	0	-1	2.54E-05	4.50E-06
1.7	2.7	22	-1	0	0	0.033522	0	-1	2.54E-05	4.50E-06
2.1	2.7	22	-1	0	0	0.033522	0	-1	3.60E-05	4.50E-06
2.25	2.7	22	-1	0	0	0.033522	0	-1	4.52E-05	4.50E-06
2.8	2.7	22	-1	0	0	0.033522	0	-1	6.02E-05	1.02E-05
3.36	2.7	22	-1	0	0	0.033522	0	-1	5.94E-05	4.50E-06
3.9	2.7	22	-1	0	0	0.033522	0	-1	7.92E-05	4.48E-06
4.2	2.7	22	-1	0	0	0.033522	0	-1	1.02E-04	8.90E-06
4.5	2.7	22	-1	0	0	0.033522	0	-1	8.56E-05	1.60E-05
0	2.7	22	-1	0	0	0.033522	0	-1	0	5.66E-06	Schwartz et al
0.5	2.7	22	-1	0	0	0.033522	0	-1	7.00E-06	4.47E-06
1.5	2.7	22	-1	0	0	0.033522	0	-1	1.90E-05	5.00E-06
3	2.7	22	-1	0	0	0.033522	0	-1	6.30E-05	4.47E-06
6	2.7	22	-1	0	0	0.033522	0	-1	1.49E-04	1.55E-05
#Dose	GBP/Cell	Chromosomes	Time	Cell Line (0=Normal, 1=NHEJ Defect, 2=HR Defect)	Phase (G1=0, S=1, G2=2)	Gene size (For mutation	Endpoint (Mutations=0, Aberrations=1, Foci=2, PFGE=3, PFGE with Misrepair=4))	Paper ID (For foci, to account for different scoring)	Endpoint Measurement	Uncertainty	Source
0	3.05	46	-1	0	0	0.033522	1	-1	0	0.00234	Cornforth et al 2002
0.98	3.05	46	-1	0	0	0.033522	1	-1	0.148	0.0148
2.0102	3.05	46	-1	0	0	0.033522	1	-1	0.2293	0.02293
3.0521	3.05	46	-1	0	0	0.033522	1	-1	0.4258	0.04258
4.06	3.05	46	-1	0	0	0.033522	1	-1	0.8046	0.08046
5.1	3.05	46	-1	0	0	0.033522	1	-1	1.1714	0.11714
6.11	3.05	46	-1	0	0	0.033522	1	-1	1.399	0.1399
0	3.05	46	-1	0	0	0.033522	1	-1	0	0	Ponomarev 2014
0.25	3.05	46	-1	0	0	0.033522	1	-1	0.022	0.0044
0.5	3.05	46	-1	0	0	0.033522	1	-1	0.035	0.007
1	3.05	46	-1	0	0	0.033522	1	-1	0.062	0.0124
1.5	3.05	46	-1	0	0	0.033522	1	-1	0.212	0.0424
2	3.05	46	-1	0	0	0.033522	1	-1	0.284	0.0568
3	3.05	46	-1	0	0	0.033522	1	-1	0.529	0.1058
0	2.7	22	-1	0	0	0.033522	1	-1	0	0	Sachs et al 1997
1.25	2.7	22	-1	0	0	0.033522	1	-1	0.2512	0.02512
2.5	2.7	22	-1	0	0	0.033522	1	-1	0.5624	0.05624
5	2.7	22	-1	0	0	0.033522	1	-1	1.2534	0.12534
0	3.05	46	-1	0	0	0.033522	1	-1	0	0	Simpson et al 1996
2	3.05	46	-1	0	0	0.033522	1	-1	0.4247	0.0425
4	3.05	46	-1	0	0	0.033522	1	-1	1.1474	0.115
6	3.05	46	-1	0	0	0.033522	1	-1	2.2251	0.223
#Dose	GBP/Cell	Chromosomes	Time	Cell Line (0=Normal, 1=NHEJ Defect, 2=HR Defect)	Phase (G1=0, S=1, G2=2)	Gene size (For mutation	Endpoint (Mutations=0, Aberrations=1, Foci=2, PFGE=3, PFGE with Misrepair=4))	Paper ID (For foci, to account for different scoring)	Endpoint Measurement	Uncertainty	Source
0	3.05	46	0.5	0	2	0.033522	1	-1	0	0.001	Gotoh et al 2009 G2 aberrations time and dose
1	3.05	46	0.5	0	2	0.033522	1	-1	0.1848	0.1017
2.5	3.05	46	0.5	0	2	0.033522	1	-1	2.1621	0.3409
4	3.05	46	0.5	0	2	0.033522	1	-1	4.0496	0.4545
#Dose	GBP/Cell	Chromosomes	Time	Cell Line (0=Normal, 1=NHEJ Defect, 2=HR Defect)	Phase (G1=0, S=1, G2=2)	Gene size (For mutation	Endpoint (Mutations=0, Aberrations=1, Foci=2, PFGE=3, PFGE with Misrepair=4))	Paper ID (For foci, to account for different scoring)	Endpoint Measurement	Uncertainty	Source
1	3.05	46	0	0	2	0.033522	1	-1	0.03	0.06415	Gotoh et al 2009 Chromosome aberrations in Ag1522 1 Gy
1	3.05	46	0.083333333	0	2	0.033522	1	-1	0.06	0.04005
1	3.05	46	0.166666667	0	2	0.033522	1	-1	0.2314	0.141
1	3.05	46	0.416666667	0	2	0.033522	1	-1	0.2605	0.0918
1	3.05	46	0.583333333	0	2	0.033522	1	-1	0.1867	0.08875
1	3.05	46	1.083333333	0	2	0.033522	1	-1	0.4285	0.1334
1	3.05	46	1.583333333	0	2	0.033522	1	-1	0.297	0.1393
2.5	3.05	46	0	0	2	0.033522	1	-1	0.1985	0.09695	Gotoh et al 2009 Chromosome aberrations in Ag1522 2.5 Gy
2.5	3.05	46	0.083333333	0	2	0.033522	1	-1	0.8247	0.19355
2.5	3.05	46	0.166666667	0	2	0.033522	1	-1	1.1919	0.2616
2.5	3.05	46	0.25	0	2	0.033522	1	-1	1.8542	0.3491
2.5	3.05	46	0.416666667	0	2	0.033522	1	-1	1.8643	0.35455
2.5	3.05	46	0.583333333	0	2	0.033522	1	-1	2.1611	0.3721
2.5	3.05	46	1.083333333	0	2	0.033522	1	-1	2.0009	0.2949
2.5	3.05	46	1.583333333	0	2	0.033522	1	-1	2.7839	0.3753
4	3.05	46	0	0	2	0.033522	1	-1	0.2159	0.1062	Gotoh et al 2009 Chromosome aberrations in Ag1522 4 Gy
4	3.05	46	0.083333333	0	2	0.033522	1	-1	1.7473	0.3394
4	3.05	46	0.166666667	0	2	0.033522	1	-1	1.9857	0.43665
4	3.05	46	0.25	0	2	0.033522	1	-1	4.4857	0.6883
4	3.05	46	0.416666667	0	2	0.033522	1	-1	5.0242	0.7543
4	3.05	46	0.583333333	0	2	0.033522	1	-1	3.9912	0.4163
4	3.05	46	1.083333333	0	2	0.033522	1	-1	5.1848	0.45115
4	3.05	46	1.583333333	0	2	0.033522	1	-1	5.8128	0.8727
#Dose	GBP/Cell	Chromosomes	Time	Cell Line (0=Normal, 1=NHEJ Defect, 2=HR Defect)	Phase (G1=0, S=1, G2=2)	Gene size (For mutation	Endpoint (Mutations=0, Aberrations=1, Foci=2, PFGE=3, PFGE with Misrepair=4))	Paper ID (For foci, to account for different scoring)	Endpoint Measurement	Uncertainty	Source
2	3.05	46	0.25	1	0	0.033522	2	1	38.43	6.199193496	XLF - Human - Beucher 2009
2	3.05	46	2	1	0	0.033522	2	1	29.48	5.429548784
2	3.05	46	4	1	0	0.033522	2	1	27.2	5.215361924
2	3.05	46	6	1	0	0.033522	2	1	25.8	5.07937004
2	3.05	46	8	1	0	0.033522	2	1	25.3	5.029910536
2	3.05	46	0.25	0	0	0.033522	2	1	36	6	Control
2	3.05	46	2	0	0	0.033522	2	1	16.9	4.110960958
2	3.05	46	4	0	0	0.033522	2	1	8.99	2.99833287
2	3.05	46	6	0	0	0.033522	2	1	5.83	2.414539294
2	3.05	46	8	0	0	0.033522	2	1	3.42	1.849324201
2	3.05	46	0.25	1	0	0.033522	2	1	39.375	6.274950199	Lg 4 - Mouse - Beucher 2009
2	3.05	46	2	1	0	0.033522	2	1	30.54	5.526300752
2	3.05	46	4	1	0	0.033522	2	1	27.2	5.215361924
2	3.05	46	6	1	0	0.033522	2	1	26.9	5.186520992
2	3.05	46	8	1	0	0.033522	2	1	25.26	5.025932749
2	3.05	46	0.25	0	0	0.033522	2	1	37.4	6.115553941	Control
2	3.05	46	2	0	0	0.033522	2	1	14.4	3.794733192
2	3.05	46	4	0	0	0.033522	2	1	8.8	2.966479395
2	3.05	46	6	0	0	0.033522	2	1	6.38	2.525866188
2	3.05	46	8	0	0	0.033522	2	1	4.98	2.23159136
2	3.05	46	0.25	1	2	0.033522	2	1	63.35	7.959271323	XLF - Human Beucher 2009 G2
2	3.05	46	2	1	2	0.033522	2	1	55.5	7.449832213
2	3.05	46	4	1	2	0.033522	2	1	49.2	7.014271167
2	3.05	46	6	1	2	0.033522	2	1	43.3	6.580273551
2	3.05	46	8	1	2	0.033522	2	1	38.4	6.196773354
2	3.05	46	0.25	2	2	0.033522	2	1	62.53	7.907591289	BRCA2
2	3.05	46	2	2	2	0.033522	2	1	34.9	5.907622195
2	3.05	46	4	2	2	0.033522	2	1	26.6	5.157518783
2	3.05	46	6	2	2	0.033522	2	1	24	4.898979486
2	3.05	46	8	2	2	0.033522	2	1	21.7	4.65832588
2	3.05	46	0.25	0	2	0.033522	2	1	62.8	7.924645102	Control
2	3.05	46	2	0	2	0.033522	2	1	35.6	5.966573556
2	3.05	46	4	0	2	0.033522	2	1	22.2	4.711687596
2	3.05	46	6	0	2	0.033522	2	1	15.38	3.92173431
2	3.05	46	8	0	2	0.033522	2	1	11.32	3.364520768
2	3.05	46	0.25	1	2	0.033522	2	1	67.8	8.23407554	Lig4 - Mouse Beucher 2009 G2
2	3.05	46	2	1	2	0.033522	2	1	55.7	7.463243263
2	3.05	46	4	1	2	0.033522	2	1	48.3	6.949820142
2	3.05	46	6	1	2	0.033522	2	1	44.4	6.6633325
2	3.05	46	8	1	2	0.033522	2	1	42.4	6.511528238
2	3.05	46	0.25	2	2	0.033522	2	1	65.8	8.111719916	Rad 54
2	3.05	46	2	2	2	0.033522	2	1	31.1	5.576737397
2	3.05	46	4	2	2	0.033522	2	1	26.4	5.138093031
2	3.05	46	6	2	2	0.033522	2	1	25.8	5.07937004
2	3.05	46	8	2	2	0.033522	2	1	23.2	4.816637832
2	3.05	46	0.25	0	2	0.033522	2	1	65.8	8.111719916	Control
2	3.05	46	2	0	2	0.033522	2	1	26.7	5.167204273
2	3.05	46	4	0	2	0.033522	2	1	22.1	4.701063709
2	3.05	46	6	0	2	0.033522	2	1	16.9	4.110960958
2	3.05	46	8	0	2	0.033522	2	1	11.3	3.361547263
2	3.05	46	0.05	0	0	0.033522	2	2	71.3	8.443932733	MRC-5 - Khune 2004
2	3.05	46	0.25	0	0	0.033522	2	2	49.5	7.03562364
2	3.05	46	2	0	0	0.033522	2	2	24.4	4.939635614
2	3.05	46	4	0	0	0.033522	2	2	12.4	3.521363372
2	3.05	46	8	0	0	0.033522	2	2	5.4	2.323790008
2	3.05	46	24	0	0	0.033522	2	2	3.18	1.78325545
2	3.05	46	24	0	0	0.033522	2	2	3.155	1.776231967
2	3.05	46	96	0	0	0.033522	2	2	1.4315	1.196453091
2	3.05	46	168	0	0	0.033522	2	2	0.338	0.581377674
2	3.05	46	240	0	0	0.033522	2	2	0.47	0.68556546
2	3.05	46	336	0	0	0.033522	2	2	0.6	0.774596669
2	3.05	46	0.05	1	0	0.033522	2	2	69.7	8.348652586	180 BR
2	3.05	46	0.25	1	0	0.033522	2	2	73.5	8.5732141
2	3.05	46	2	1	0	0.033522	2	2	47.1	6.862943975
2	3.05	46	4	1	0	0.033522	2	2	46.1	6.789698079
2	3.05	46	8	1	0	0.033522	2	2	31.5	5.61248608
2	3.05	46	24	1	0	0.033522	2	2	21.2	4.604345773
2	3.05	46	24	1	0	0.033522	2	2	21.15	4.598912915
2	3.05	46	96	1	0	0.033522	2	2	11.33	3.366006536
2	3.05	46	168	1	0	0.033522	2	2	6.07	2.463736999
2	3.05	46	240	1	0	0.033522	2	2	4.07	2.0174241
2	3.05	46	336	1	0	0.033522	2	2	1.6	1.264911064
#Dose	GBP/Cell	Chromosomes	Time	Cell Line (0=Normal, 1=NHEJ Defect, 2=HR Defect)	Phase (G1=0, S=1, G2=2)	Gene size (For mutation	Endpoint (Mutations=0, Aberrations=1, Foci=2, PFGE=3, PFGE with Misrepair=4))	Paper ID (For foci, to account for different scoring)	Endpoint Measurement	Uncertainty	Source
10	3.05	46	24	0	0	0.033522	4	0	0.121495327	0.095327103	Rydberg 2005
20	3.05	46	24	0	0	0.033522	4	0	0.314018692	0.149065421
40	3.05	46	24	0	0	0.033522	4	0	0.280841121	0.111214953
60	3.05	46	24	0	0	0.033522	4	0	0.439875389	0.039563863
80	3.05	46	24	0	0	0.033522	4	0	0.519509346	0.083411215
5	3.05	46	24	0	0	0.033522	4	0	0.106578947	0.028026316	Lobrich 2000
10	3.05	46	24	0	0	0.033522	4	0	0.150657895	0.03125
16	3.05	46	24	0	0	0.033522	4	0	0.180986842	0.015263158
20	3.05	46	24	0	0	0.033522	4	0	0.269144737	0.046513158
40	3.05	46	24	0	0	0.033522	4	0	0.346578947	0.077039474
80	3.05	46	24	0	0	0.033522	4	0	0.493421053	0.085065789
#Dose	GBP/Cell	Chromosomes	Time	Cell Line (0=Normal, 1=NHEJ Defect, 2=HR Defect)	Phase (G1=0, S=1, G2=2)	Gene size (For mutation	Endpoint (Mutations=0, Aberrations=1, Foci=2, PFGE=3, PFGE with Misrepair=4))	Paper ID (For foci, to account for different scoring)	Endpoint Measurement	Uncertainty	Source
0	3.05	46	-1	0	0	0.033522	1	0	0	0.017	George et al Chromosome aberrations in normal and nhej defective. Normal first
0.25	3.05	46	-1	0	0	0.033522	1	0	0.005	0.009
0.5	3.05	46	-1	0	0	0.033522	1	0	0.018	0.0117047
1	3.05	46	-1	0	0	0.033522	1	0	0.045	0.013
1.5	3.05	46	-1	0	0	0.033522	1	0	0.195	0.032893768
2	3.05	46	-1	0	0	0.033522	1	0	0.267	0.049335586
3	3.05	46	-1	0	0	0.033522	1	0	0.512	0.095273291
0	3.05	46	-1	0	0	0.033522	1	0	0	0.044384682	Normal
0.25	3.05	46	-1	0	0	0.033522	1	0	0.074	0.046615448
0.5	3.05	46	-1	0	0	0.033522	1	0	0.075	0.036400549
1	3.05	46	-1	0	0	0.033522	1	0	0.1	0.055946403
1.5	3.05	46	-1	0	0	0.033522	1	0	0.28	0.063071388
2	3.05	46	-1	0	0	0.033522	1	0	0.258	0.071112587
#Dose	GBP/Cell	Chromosomes	Time	Cell Line (0=Normal, 1=NHEJ Defect, 2=HR Defect)	Phase (G1=0, S=1, G2=2)	Gene size (For mutation	Endpoint (Mutations=0, Aberrations=1, Foci=2, PFGE=3, PFGE with Misrepair=4))	Paper ID (For foci, to account for different scoring)	Endpoint Measurement	Uncertainty	Source
0	2.433	21	-1	0	0	0.033522	1	0	0	0.001414214	Schmid et al, Chromosome aberrations in CHO/Human hybrid cells
0.5	2.433	21	-1	0	0	0.033522	1	0	0.0225	0.005282927
1	2.433	21	-1	0	0	0.033522	1	0	0.068	0.010193205
2	2.433	21	-1	0	0	0.033522	1	0	0.1925	0.020530465
4	2.433	21	-1	0	0	0.033522	1	0	0.4145	0.058698382
8	2.433	21	-1	0	0	0.033522	1	0	1.622	0.090144329
#Dose	GBP/Cell	Chromosomes	Time	Cell Line (0=Normal, 1=NHEJ Defect, 2=HR Defect)	Phase (G1=0, S=1, G2=2)	Gene size (For mutation	Endpoint (Mutations=0, Aberrations=1, Foci=2, PFGE=3, PFGE with Misrepair=4))	Paper ID (For foci, to account for different scoring)	Endpoint Measurement	Uncertainty	Source
0	3.05	46	-1	1	0	0.033522	1	0	0	0	Virsik-Kopp NHEJ Defective
0.5	3.05	46	-1	1	0	0.033522	1	0	1.0319	0.290123181
1	3.05	46	-1	1	0	0.033522	1	0	1.9729	0.144437919
2	3.05	46	-1	1	0	0.033522	1	0	3.3193	0.441667069
0	3.05	46	-1	0	0	0.033522	1	0	0	0	Normal
1	3.05	46	-1	0	0	0.033522	1	0	0.0407	0.087288387
3	3.05	46	-1	0	0	0.033522	1	0	0.4664	0.094682892
4	3.05	46	-1	0	0	0.033522	1	0	0.9446	0.138432086
5	3.05	46	-1	0	0	0.033522	1	0	1.0618	0.225729772
