# Supplementary material for: Mechanistic Modelling of DNA Repair and Cellular Survival Following Radiation-Induced DNA Damage
Source: Sci Rep. 2016 Sep 14;6:33290. doi: 10.1038/srep33290 (PMC5022028; doi:10.1038/srep33290)
Supplement: Supplementary Dataset 1 [file srep33290-s2.zip › Supplementary Code/Full Survival Data Sets.csv]

# Endpoint listing: Mutations=0	Visible Aberrations=1	Foci=2	PFGE Unrepaired Breaks=3	PFGE Repair Fidelity = 4	Lethal Aberrations = 5	Survival = 6
#Dose	GBP/Cell	Chromosomes	Time	Cell Line (0=Normal, 1=NHEJ Defect, 2=HR Defect)	Phase (G1=0, S=1, G2=2, M=3)	Gene size (For mutation	Endpoint (Mutations=0, Aberrations=1, Foci=2, PFGE=3, PFGE with Misrepair=4, Visible Aberrations=5, Survival = 6))	Paper ID (For foci, to account for different scoring)	Endpoint Measurement	Uncertainty	Source	Mitotitc Data
0.00E+00	3.05	46	-1	0	3	0	6	-1	1	0	HT-29 (1) From Stobbe 2002
0.3852	3.05	46	-1	0	3	0	6	-1	0.539	0.091064647
0.5399	3.05	46	-1	0	3	0	6	-1	0.5699	0.077962171
0.5886	3.05	46	-1	0	3	0	6	-1	0.698	0.103336731
0.6368	3.05	46	-1	0	3	0	6	-1	0.6486	0.078040884
0.6559	3.05	46	-1	0	3	0	6	-1	0.6042	0.084868937
0.8096	3.05	46	-1	0	3	0	6	-1	0.3859	0.060350212
1.0989	3.05	46	-1	0	3	0	6	-1	0.2943	0.047120748
1.1958	3.05	46	-1	0	3	0	6	-1	0.334	0.052111035
1.2046	3.05	46	-1	0	3	0	6	-1	0.2244	0.034193473
1.3112	3.05	46	-1	0	3	0	6	-1	0.2659	0.038324771
1.4074	3.05	46	-1	0	3	0	6	-1	0.2172	0.032966626
1.6	3.05	46	-1	0	3	0	6	-1	0.1682	0.024910164
1.6287	3.05	46	-1	0	3	0	6	-1	0.1398	0.023008407
1.7934	3.05	46	-1	0	3	0	6	-1	0.1716	0.02821747
1.9566	3.05	46	-1	0	3	0	6	-1	0.1018	0.039533181
0.00E+00	3.05	46	-1	0	3	0	6	-1	1	0	HT-29 (2) From Biade 1997
0.2115	3.05	46	-1	0	3	0	6	-1	0.7625	0.0445
0.4047	3.05	46	-1	0	3	0	6	-1	0.6991	0.1615
0.6094	3.05	46	-1	0	3	0	6	-1	0.5049	0.1108
0.8138	3.05	46	-1	0	3	0	6	-1	0.3462	0.0302
1.0009	3.05	46	-1	0	3	0	6	-1	0.2357	0.0327
1.1995	3.05	46	-1	0	3	0	6	-1	0.2555	0.096
1.405	3.05	46	-1	0	3	0	6	-1	0.2121	0.1019
0	3.05	46	-1	0	3	0	6	-1	1	0	OVCAR from Biade 1997
0.2553	3.05	46	-1	0	3	0	6	-1	0.8664	0.0725
0.507	3.05	46	-1	0	3	0	6	-1	0.5955	0.0747
0.754	3.05	46	-1	0	3	0	6	-1	0.376	0.0891
1.0087	3.05	46	-1	0	3	0	6	-1	0.2075	0.0516
1.2516	3.05	46	-1	0	3	0	6	-1	0.1357	0.035
1.5116	3.05	46	-1	0	3	0	6	-1	0.0877	0.0218
0	3.05	46	-1	0	3	0	6	-1	1	0	A2780 from Biade 1997
0.5076	3.05	46	-1	0	3	0	6	-1	0.6453	0.0809
0.7492	3.05	46	-1	0	3	0	6	-1	0.3536	0.0725
1.2487	3.05	46	-1	0	3	0	6	-1	0.085	0.0263
1.514	3.05	46	-1	0	3	0	6	-1	0.0644	0.0156
0.00E+00	3.05	46	-1	0	3	0	6	-1	0.988721	0	U2OS from Giunta 2010
0.875	3.05	46	-1	0	3	0	6	-1	0.21406	0.060676
1.75	3.05	46	-1	0	3	0	6	-1	0.045307	0.026012
#Dose	GBP/Cell	Chromosomes	Time	Cell Line (0=Normal, 1=NHEJ Defect, 2=HR Defect)	Phase (G1=0, S=1, G2=2, M=3)	Gene size (For mutation	Endpoint (Mutations=0, Aberrations=1, Foci=2, PFGE=3, PFGE with Misrepair=4, Visible Aberrations=5, Survival = 6))	Paper ID (For foci, to account for different scoring)	Endpoint Measurement	Uncertainty	Source	CHO G1 Data
0	2.7	22	-1	0	0	0	6	-1	1	0	CHO-K1 G1 Rothkamm 2003
2	2.7	22	-1	0	0	0	6	-1	0.808	0.1316
4	2.7	22	-1	0	0	0	6	-1	0.5356	0.0969
6	2.7	22	-1	0	0	0	6	-1	0.2766	0.0517
8	2.7	22	-1	0	0	0	6	-1	0.1428	0.0226
0	2.7	22	-1	1	0	0	6	-1	1	0	V3 G1 Rothkamm 2003
0.5	2.7	22	-1	1	0	0	6	-1	0.4	0.0822
1	2.7	22	-1	1	0	0	6	-1	0.113	0.0204
2	2.7	22	-1	1	0	0	6	-1	0.0277	0.0109
4	2.7	22	-1	1	0	0	6	-1	0.00050836	0.00014396	XRS6 G1 Rothkamm 2003
0.5	2.7	22	-1	1	0	0	6	-1	0.3195	0.0638
1	2.7	22	-1	1	0	0	6	-1	0.0812	0.0359
2	2.7	22	-1	1	0	0	6	-1	0.0214	0.0091293
4	2.7	22	-1	1	0	0	6	-1	0.0023908	0.00099958
2	2.7	22	-1	0	0	0	6	-1	0.7048	0.1	CHO-K1 G1 Lin 2014
4	2.7	22	-1	0	0	0	6	-1	0.1425	0.0252
6	2.7	22	-1	0	0	0	6	-1	0.0371	0.0076345
8	2.7	22	-1	0	0	0	6	-1	0.0141	0.0085664
0.5	2.7	22	-1	1	0	0	6	-1	0.5373	0.12035	V3 G1 Lin 2014
1	2.7	22	-1	1	0	0	6	-1	0.108	0.04295
2	2.7	22	-1	1	0	0	6	-1	0.0098503	0.0025749
3	2.7	22	-1	1	0	0	6	-1	0.00030338	0.000048316
0.5	2.7	22	-1	0	0	0	6	-1	0.9398	0.0233	CHO K-1 G1 - Freyer et al 1997
1	2.7	22	-1	0	0	0	6	-1	0.8717	0.025
1.5	2.7	22	-1	0	0	0	6	-1	0.8176	0.025
2	2.7	22	-1	0	0	0	6	-1	0.7229	0.0179
2.5	2.7	22	-1	0	0	0	6	-1	0.6379	0.0158
3	2.7	22	-1	0	0	0	6	-1	0.6086	0.0163
3.5	2.7	22	-1	0	0	0	6	-1	0.4557	0.0851
4	2.7	22	-1	0	0	0	6	-1	0.3639	0.0836
6	2.7	22	-1	0	0	0	6	-1	0.1961	0.0406
8	2.7	22	-1	0	0	0	6	-1	0.0782	0.0217
10	2.7	22	-1	0	0	0	6	-1	0.0279	0.006404
12	2.7	22	-1	0	0	0	6	-1	0.005982	0.0015146
0.1	2.7	22	-1	1	0	0	6	-1	0.965726	0.023071	xrs6 G1 - Freyer et al 1997
0.2	2.7	22	-1	1	0	0	6	-1	0.761253	0.017449
0.3	2.7	22	-1	1	0	0	6	-1	0.713952	0.016367
0.4	2.7	22	-1	1	0	0	6	-1	0.603523	0.013833
0.6	2.7	22	-1	1	0	0	6	-1	0.350963	0.073027
0.8	2.7	22	-1	1	0	0	6	-1	0.290716	0.067168
1	2.7	22	-1	1	0	0	6	-1	0.195615	0.049798
1.4	2.7	22	-1	1	0	0	6	-1	0.142031	0.04128
2	2.7	22	-1	1	0	0	6	-1	0.07996	0.019409
2.5	2.7	22	-1	1	0	0	6	-1	0.03587	0.00913
3	2.7	22	-1	1	0	0	6	-1	0.01687	0.0039
3.5	2.7	22	-1	1	0	0	6	-1	0.008556	0.002179
4	2.7	22	-1	1	0	0	6	-1	0.005549	0.001258
0	2.7	22	-1	0	0	0	6	-1	1	0	Hu et al, CHO-K1 G1 Radiation Research 1996
1.5	2.7	22	-1	0	0	0	6	-1	0.7913	0.1631
2	2.7	22	-1	0	0	0	6	-1	0.7743	0.1274
3	2.7	22	-1	0	0	0	6	-1	0.7174	0.0614
4.5	2.7	22	-1	0	0	0	6	-1	0.6113	0.1685
6	2.7	22	-1	0	0	0	6	-1	0.1955	0.0368
10	2.7	22	-1	0	0	0	6	-1	0.049	0.0119
14	2.7	22	-1	0	0	0	6	-1	0.0031782	0.00050776
#Dose	GBP/Cell	Chromosomes	Time	Cell Line (0=Normal, 1=NHEJ Defect, 2=HR Defect)	Phase (G1=0, S=1, G2=2, M=3)	Gene size (For mutation	Endpoint (Mutations=0, Aberrations=1, Foci=2, PFGE=3, PFGE with Misrepair=4, Visible Aberrations=5, Survival = 6))	Paper ID (For foci, to account for different scoring)	Endpoint Measurement	Uncertainty	Source	CHO G2 Data
0	2.7	22	-1	0	2	0	6	-1	1	0	CHO-K1 G2 Rotkhamm 2003
2	2.7	22	-1	0	2	0	6	-1	0.5993	0.1496
4	2.7	22	-1	0	2	0	6	-1	0.3298	0.1005
6	2.7	22	-1	0	2	0	6	-1	0.1685	0.0977
8	2.7	22	-1	0	2	0	6	-1	0.0816	0.0558
0	2.7	22	-1	1	2	0	6	-1	1	0	V3 G2 Rothkamm 2003
0.5	2.7	22	-1	1	2	0	6	-1	0.5112	0.1078
1	2.7	22	-1	1	2	0	6	-1	0.2771	0.1559
2	2.7	22	-1	1	2	0	6	-1	0.1865	0.0594
4	2.7	22	-1	1	2	0	6	-1	0.0393	0.0171
6	2.7	22	-1	1	2	0	6	-1	0.0211	0.0055587
0.5	2.7	22	-1	1	2	0	6	-1	0.4561	0.1022	XRS6 G2 Rothkamm 2003
1	2.7	22	-1	1	2	0	6	-1	0.2217	0.0899
2	2.7	22	-1	1	2	0	6	-1	0.0655	0.0256
4	2.7	22	-1	1	2	0	6	-1	0.009432	0.0031395
2	2.7	22	-1	0	2	0	6	-1	0.6438	0.13475	CHO-K1 G2 Lin 2014
4	2.7	22	-1	0	2	0	6	-1	0.3587	0.117
6	2.7	22	-1	0	2	0	6	-1	0.131	0.0596
8	2.7	22	-1	0	2	0	6	-1	0.046	0.017475
0.5	2.7	22	-1	1	2	0	6	-1	0.4705	0.0571	v3 G2 Lin 2014
1	2.7	22	-1	1	2	0	6	-1	0.175	0.04175
2	2.7	22	-1	1	2	0	6	-1	0.0508	0.01935
3	2.7	22	-1	1	2	0	6	-1	0.0089983	0.0065343
0.5	2.7	22	-1	0	2	0	6	-1	0.9834	0.0263	CHO-K1 G2 Freyer 1997
1	2.7	22	-1	0	2	0	6	-1	0.9262	0.0247
1.5	2.7	22	-1	0	2	0	6	-1	0.8495	0.0243
2	2.7	22	-1	0	2	0	6	-1	0.7547	0.0216
2.5	2.7	22	-1	0	2	0	6	-1	0.6585	0.0157
3	2.7	22	-1	0	2	0	6	-1	0.6034	0.0173
3.5	2.7	22	-1	0	2	0	6	-1	0.4731	0.1168
4	2.7	22	-1	0	2	0	6	-1	0.4073	0.1032
6	2.7	22	-1	0	2	0	6	-1	0.1923	0.0442
8	2.7	22	-1	0	2	0	6	-1	0.0796	0.0202
10	2.7	22	-1	0	2	0	6	-1	0.0283	0.0071829
12	2.7	22	-1	0	2	0	6	-1	0.0052239	0.0014476
0.1	2.7	22	-1	1	2	0	6	-1	1.02599	0.025503	xrs6 G2 - Freyer et al 1997
0.2	2.7	22	-1	1	2	0	6	-1	0.922287	0.021141
0.3	2.7	22	-1	1	2	0	6	-1	0.868334	0.019066
0.4	2.7	22	-1	1	2	0	6	-1	0.769586	0.017638
0.6	2.7	22	-1	1	2	0	6	-1	0.628375	0.014396
0.8	2.7	22	-1	1	2	0	6	-1	0.531822	0.012195
1	2.7	22	-1	1	2	0	6	-1	0.455667	0.094101
1.4	2.7	22	-1	1	2	0	6	-1	0.347398	0.096011
2	2.7	22	-1	1	2	0	6	-1	0.207617	0.050022
2.5	2.7	22	-1	1	2	0	6	-1	0.134979	0.030957
3	2.7	22	-1	1	2	0	6	-1	0.091971	0.021096
3.5	2.7	22	-1	1	2	0	6	-1	0.057591	0.013876
4	2.7	22	-1	1	2	0	6	-1	0.038876	0.009823
#
#Dose	GBP/Cell	Chromosomes	Time	Cell Line (0=Normal, 1=NHEJ Defect, 2=HR Defect)	Phase (G1=0, S=1, G2=2, M=3)	Gene size (For mutation	Endpoint (Mutations=0, Aberrations=1, Foci=2, PFGE=3, PFGE with Misrepair=4, Visible Aberrations=5, Survival = 6))	Paper ID (For foci, to account for different scoring)	Endpoint Measurement	Uncertainty	Source	Human Fibroblasts - Delayed Plating
0	3.05	46	24	0	0	0	6	-1	1	0	AGO - Cornforth 1987 24 hours
1	3.05	46	24	0	0	0	6	-1	0.8643	0.0695
2	3.05	46	24	0	0	0	6	-1	0.6695	0.0431
4	3.05	46	24	0	0	0	6	-1	0.3764	0.02825
6	3.05	46	24	0	0	0	6	-1	0.1456	0.0109
8	3.05	46	24	0	0	0	6	-1	0.0473	0.00354705
9	3.05	46	24	0	0	0	6	-1	0.0323	0.00224065
10	3.05	46	24	0	0	0	6	-1	0.0157	0.0015576
12	3.05	46	24	0	0	0	6	-1	0.0038273	0.000256605
0	3.05	46	96	0	0	0	6	-1	1	0	MRC-5 - Kuhne 2004 96 hours
4	3.05	46	96	0	0	0	6	-1	0.2628	0.0508
8	3.05	46	96	0	0	0	6	-1	0.0542	0.0339
0.5	3.05	46	96	1	0	0	6	-1	0.6099	0.06305	411 Cells Kuhne 2004 96 hours
1	3.05	46	96	1	0	0	6	-1	0.4036	0.06255
3	3.05	46	96	1	0	0	6	-1	0.015	0.00284605
0.5	3.05	46	14	1	0	0	6	-1	0.5598	0.1143	180BR Kasten-Pisula 2005 14 hours
1	3.05	46	14	1	0	0	6	-1	0.3007	0.1225
2	3.05	46	14	1	0	0	6	-1	0.055	0.012
3	3.05	46	14	1	0	0	6	-1	0.0069434	0.0052251
1	3.05	46	12	0	0	0	6	-1	0.8285	0.0569	AGO Liu 2010 12 hours
2	3.05	46	12	0	0	0	6	-1	0.7351	0.0575
4	3.05	46	12	0	0	0	6	-1	0.487	0.0358
6	3.05	46	12	0	0	0	6	-1	0.1493	0.0243
#Dose	GBP/Cell	Chromosomes	Time	Cell Line (0=Normal, 1=NHEJ Defect, 2=HR Defect)	Phase (G1=0, S=1, G2=2, M=3)	Gene size (For mutation	Endpoint (Mutations=0, Aberrations=1, Foci=2, PFGE=3, PFGE with Misrepair=4, Visible Aberrations=5, Survival = 6))	Paper ID (For foci, to account for different scoring)	Endpoint Measurement	Uncertainty	Source	Human Fibroblasts - Immediate Plating
1	3.05	46	0	0	0	0	6	-1	0.5798	0.05135	AGO Cornforth 1987
2	3.05	46	0	0	0	0	6	-1	0.3414	0.0415
4	3.05	46	0	0	0	0	6	-1	0.0711	0.0119
6	3.05	46	0	0	0	0	6	-1	0.007591	0.00100839
8	3.05	46	0	0	0	0	6	-1	0.00074813	9.51E-05
0	3.05	46	0	0	0	0	6	-1	1	0	MRC-5 Kuhne 2004
2	3.05	46	0	0	0	0	6	-1	0.2991	0.0471
4	3.05	46	0	0	0	0	6	-1	0.1082	0.0189
6	3.05	46	0	0	0	0	6	-1	0.0369	0.0068
8	3.05	46	0	0	0	0	6	-1	0.0096	0.0018
0	3.05	46	0	1	0	0	6	-1	1	0	180 BR Kuhne 2004
2	3.05	46	0	1	0	0	6	-1	0.0984	0.0036
3	3.05	46	0	1	0	0	6	-1	0.0139	0.0033
4	3.05	46	0	1	0	0	6	-1	0.0022	0.0008
0.5	3.05	46	0	1	0	0	6	-1	0.4573	0.13615	411 Kuhne 2004
1	3.05	46	0	1	0	0	6	-1	0.1303	0.0282
3	3.05	46	0	1	0	0	6	-1	0.0010044	0.00050349
0	3.05	46	0	0	0	0	6	-1	1	0	AGO Liu et al 2010
1	3.05	46	0	0	0	0	6	-1	0.7158	0.0492
2	3.05	46	0	0	0	0	6	-1	0.3684	0.045
4	3.05	46	0	0	0	0	6	-1	0.0897	0.0222
6	3.05	46	0	0	0	0	6	-1	0.013	0.0030685
